# Supplementary material for: Inter-Alpha Inhibitor Proteins Modify the Microvasculature after Exposure to Hypoxia–Ischemia and Hypoxia in Neonatal Rats
Source: Int J Mol Sci. 2023 Apr 4;24(7):6743. doi: 10.3390/ijms24076743 (PMC10094872; doi:10.3390/ijms24076743)
Supplement: Supplementary file 1 [file ijms-24-06743-s001.zip]

Archive with 1 entries (1 files):
- ijms-2264985-supplementary.pdf
